# Supplementary material for: 3D Printing of High Viscosity Reinforced Silicone Elastomers
Source: Polymers (Basel). 2021 Jul 8;13(14):2239. doi: 10.3390/polym13142239 (PMC8309234; doi:10.3390/polym13142239)
Supplement: Supplementary file 1 [file polymers-13-02239-s001.zip]

Archive with 2 entries (2 files):
- SI Polymers_Silicones Oakdale/CT Reconstruction of Silicone Gryoid.mp4
- SI Polymers_Silicones Oakdale/Polymers Supporting Information.pdf
